# Supplementary material for: Temporal divergence of changes in pain and pain-free grip strength after manual acupuncture or electroacupuncture: an experimental study in people with lateral epicondylalgia
Source: Chin Med. 2017 Aug 4;12:22. doi: 10.1186/s13020-017-0143-z (PMC5543448; doi:10.1186/s13020-017-0143-z)
Supplement: Supplementary file 2 — Additional file 2: Table S1. Additional table. [file 13020_2017_143_MOESM2_ESM.xlsx]

## Sheet: Sheet1
Participant	#	Allocation	AGE	SEX	Affected arm	Dominant arm	Duration (month)	Employed?	Job involving repetitive movement	Job involving lifting & carrying	Sports		TAMPA(/44)	PRTEE_Total(/100)	PRTEE_Pain subscale	PRTEE_specific activities	PRTEE_usual activities	MGS_base1	MGS_base 2	MGS_base3	MGS_baseline_mean	MGS_after Tx1	MGS_after Tx2	MGS_after Tx3	MGS_after Tx_mean		MGS_24hr_1	MGS_24hr_2	MGS_24hr_3	MGS_24hr_mean	MGS_72hr_1	MGS_72hr_2	MGS_72hr_3	MGS_72hr_mean	PFGS_base1	PFGS_base2	PFGS_base3	PFGS_base_mean	PFGS_after Tx_1	PFGS_after Tx_2	PFGS_after TX_3	PFGS_after Tx_mean	PFGS_24hr_1	PFGS_24hr_2	PFGS_24hr_3	PFGS_24hr_mean	PFGS_72hr_1	PFGS_72hr_2	PFGS_72hr_3
1	15A001	EA	33	F	L	R	24	no			no		24	48	30	23	13	280.7	282.33	253.06	272.03	247.37	241.67	256.31	248.45	-23.58	250.62	253.46	257.94	254.007	281.52	276.23	268.51	275.42	185.57	185.98	157.93	176.493	162.4	151.83	169.72	161.317	188.01	174.59	183.13	181.91	131.5	126.62	137.6
2	15A004	EA	43	F	R	R	2	yes	yes	no	yes	pushup, cardio, biking	22	59	28	40	22	232.32	239.64	223.79	231.917	255.5	270.95	260.37	262.273	30.3567	227.04	247.37	225.82	233.41	221.35	226.23	241.27	229.617	99.79	107.51	94.91	100.737	120.52	125.81	121.34	122.557	153.45	140.85	158.74	151.013	146.95	159.15	134.75
3	15A006	EA	44	F	R	R	4	yes	yes	no	no		19	46	25	30	12	253.87	244.93	227.04	241.947	241.27	259.56	259.56	253.463	11.5167	325.02	329.08	323.39	325.83	266.47	248.18	260.78	258.477	64.01	81.9	76.62	74.1767	87.59	93.29	111.58	97.4867	116.46	123.37	118.08	119.303	118.49	120.93	119.3
4	15A011	EA	43	F	L	R	8	yes	yes	no	yes	biking	24	51	26	29	21	202.65	211.59	221.35	211.863	235.17	266.88	232.73	244.927	33.0633	248.99	229.48	248.18	242.217	222.16	247.37	269.32	246.283	124.18	109.95	126.62	120.25	89.63	100.2	103.04	97.6233	113.61	111.99	82.72	102.773	131.09	158.74	158.74
5	15A019	EA	52	F	R	R	5	yes	no	yes	yes	running, biking, yoga, hiking	40	93.5	45	59	38	259.97	288.02	290.46	279.483	280.7	276.23	270.95	275.96	-3.52333	289.65	296.56	285.99	290.733	299.4	310.38	299	302.927	78.24	62.39	91.66	77.43	79.06	78.24	68.49	75.2633	114.83	121.74	120.93	119.167	113.61	118.49	125.4
6	15A014	EA	45	M	L	R	6	yes	no	no	no		32	48.5	29	22	17	614.88	601.06	574.63	596.857	531.54	520.97	526.25	526.253	-70.6033	516.09	491.7	520.56	509.45	536.42	538.45	542.92	539.263	432.34	461.61	502.68	465.543	377.87	400.63	388.03	388.843	455.52	491.29	439.25	462.02	457.14	485.6	447.39
7	15A015	EA	57	M	L	R	6	yes	yes	no	yes	weight, running	30	13.5	6	8	7	270.13	262.81	307.13	280.023	283.55	278.67	256.72	272.98	-7.04333	247.77	263.63	258.34	256.58	187.6	205.08	216.87	203.183	68.08	56.29	55.48	59.95	61.98	68.89	69.71	66.86	80.28	82.72	77.84	80.28	83.12	85.15	85.15
8	15A020	EA	39	M	L	L	60	yes	no	no	yes	tennis	29	46.5	22	27	22	428.28	444.13	427.06	433.157	434.78	414.05	441.29	430.04	-3.11667	446.57	448.2	399.01	431.26	423.81	443.73	411.61	426.383	229.48	259.97	233.54	240.997	227.04	205.9	181.91	204.95	270.13	288.02	235.98	264.71	332.74	329.08	314.04
9	15A024	EA	65	M	R	R	65	no			yes	tennis, table tennis	23	40.5	23	20	15	391.28	384.37	386	387.217	359.57	354.69	330.71	348.323	-38.8933	394.94	412.02	416.08	407.68	405.92	394.13	393.72	397.923	?	?	?	?	?	?	?	?	?	?	?	?	246.96	218.5	221.75
10	15A025	EA	44	M	R	Ambidextrous	4.5	yes	yes	no	yes	tennis (professional)	33	76	35	48	34	484.38	538.04	513.65	512.023	419.74	451.04	416.49	429.09	-82.9333									115.24	139.63	73.77	109.547	125.81	161.18	146.54	144.51
1	15A003	SA	50	F	R	R	10	no	yes	yes	no		22	35.5	19	19	14	207.12	218.06	219.31	214.84	234.76	242.08	230.29	235.71	20.87	237.2	230.29	222.16	229.883	163.62	168.9	161.58	164.7	77.43	80.28	81.09	79.6	82.72	90.85	76.62	83.3967	46.53	29.46	42.06	39.35	57.1	59.14	58.32
2	15A007	SA	57	F	R	R	3	no			no		31	59	37	36	8	187.2	179.07	168.09	178.12	?	?	?	Missing data		129.87	138.41	133.53	133.937	219.72	218.91	228.26	222.297	55.88	57.92	43.28	52.36	48.57	58.32	65.23	57.3733	105.89	117.68	116.86	113.477	65.64	79.06	81.9
3	15A008	SA	39	F	R	R	3.5	no			yes	golf, tennis, walk	34	81.5	40	48	35	259.97	259.56	234.76	251.43	282.73	286.8	272.98	280.837	29.4067	299	307.13	282.33	296.153	328.27	307.94	298.59	311.6	41.65	40.03	48.97	43.55	40.84	34.34	31.08	35.42	46.94	43.28	51.82	47.3467	83.12	81.9	76.21
4	15A016	SA	50	F	R	R	6	yes	yes	no	yes	tennis, skiing, swimming	19	23.5	14	11	8	331.52	331.52	333.55	332.197	301.44	283.55	274.6	286.53	-45.6667	341.28	308.35	336.4	328.677	318.51	318.51	333.96	323.66	79.87	78.65	68.49	75.67	121.34	114.02	112.39	115.917	91.66	93.69	86.37	90.5733	132.72	141.26	151.42
5	15A017	SA	50	F	R	R	2	yes	yes	no	no		30	78	38	50	30	273.79	277.86	268.51	273.387	244.11	220.13	232.73	232.323	-41.0633	295.74	294.93	279.08	289.917	280.3	281.52	291.68	284.5	48.57	51	48.16	49.2433	66.86	69.71	72.96	69.8433	53.04	47.75	50.6	50.4633	57.1	56.7	50.19
6	15A021	SA	52	F	R	R	12	no			yes	running	26	51	36	16	14	261.19	256.72	252.65	256.853	215.25	227.44	220.94	221.21	-35.6433	228.66	233.95	220.94	227.85	244.11	244.52	246.55	245.06	61.58	62.39	61.17	61.7133	78.24	71.33	73.36	74.31	92.88	87.19	76.62	85.5633	72.55	72.96	73.77
7	15A022	SA	41	F	R	R	6	yes	no	no	yes	running, cardio (bike, elliptical), used to play tennis	27	48.5	31	17	18	175.41	160.77	166.46	167.547	166.87	161.58	176.63	168.36	0.813333	146.95	142.88	129.47	139.767	137.19	136.79	140.85	138.277	26.61	25.8	22.14	24.85	51.82	61.17	70.52	61.17	48.97	43.28	44.5	45.5833	43.69	41.25	42.06
8	15A002	SA	49	M	R	R	5	yes	no	no	yes	martial arts	13	22	11	14	8	383.56	391.28	372.58	382.473	414.46	444.54	446.17	435.057	52.5833	529.51	484.79	449.01	487.77	568.54	556.34	564.47	563.117	205.9	183.54	186.38	191.94	153.45	167.68	179.88	167.003	350.63	341.28	323.8	338.57	281.52	259.97	262.41
9	15A012	SA	54	M	R	R	2	yes	yes	yes	yes	jogging, cycling, gym	29	56	26	45	15	411.61	390.47	396.16	399.413	396.57	394.53	408.76	399.953	0.54	416.89	397.79	377.46	397.38	427.46	427.06	409.17	421.23	282.24	277.86	306.31	288.803	274.6	238.42	264.85	259.29	258.34	256.72	266.07	260.377	190.45	209.56	188.01
10	15A023	SA	31	M	R	R	4	yes	yes	yes	yes	gym, swimming	22	56	26	40	20	556.75	562.84	544.96	554.85	503.49	471.78	476.66	483.977	-70.8733	545.36	525.85	497.39	522.867	536.42	520.97	522.6	526.663	167.68	137.6	146.95	150.743	396.16	412.42	418.52	409.033	295.74	329.89	307.13	310.92	440.47	472.18	413.64
		SA		M
		SA		M
[truncated: 50 more columns]
